# Supplementary material for: Educational interventions promoting modifiable lifestyle behaviours for cardiovascular disease in pre-registration nursing students: a scoping review
Source: BMC Nurs. 2025 Jul 21;24:952. doi: 10.1186/s12912-025-03611-x (PMC12278611; doi:10.1186/s12912-025-03611-x)
Supplement: Supplementary file 3 — Supplementary Material 3 [file 12912_2025_3611_MOESM3_ESM.xlsx]

## Sheet: Alcohol
Author, year	Country	Journal	Sample Size	Aim	Methodology	Type of Intervention	Barriers (B) and Facilitators (F)	Key Findings
Lavilla- Gracia et al, 2023	Spain	Nurse Education Today	N=21	1) Design, implement and evaluate a motivational interviewing training course for alcohol misuse in an undergraduate nursing curriculum 2) explore students’ experiences with the course	Mixed-methods approach Descriptive comparative quantitative design and qualitative focus group interviews	Didactic lectures and practical classes	F)Novelty of the innovative delivery of the course may have increased students motivation to learn.	Knowledge- 80% students passed the exam with an average grade of 8.39/10. Focus groups identified 3 themes- 1) learning atmosphere, 2) Module methodologies 3) students self-perception of confidence.
O'May et al, 2016	Scotland	Nurse Education in Practice	N=64 nursing students	1)document knowledge and understanding of final year nursing and occupational therapy students in relation to alcohol misuse and alcohol intervention before, immediately following and 3 months after, attendance at an ABI workshop 2) explore students now qualified practitioners retrospective perceptions of the workshop, its content and relevance to their practice	A mixed-method prospective cohort design	Delivered as a ‘hands on’ interactive workshop	B)Students considered themselves as health care professionals that should be using ABIs however (61-69%) had the personal opinion that people should have the right to use alcohol as they wish within the confines of their own home, creating an attitudinal dissonance. This could impact on their attitudes to ABI as practitioners, when confronted with having to ask questions relating to alcohol. F)AB…	On follow up of the students since qualifying at the 3 month point no-one had used an ABI in practice. Participants gave reasons for not doing so as lack of confidence and experience.
Rabanales Sotos et al, 2015	Spain	Nurse Education Today	N=1060	1) To ascertain nursing students’ level of knowledge about preventative activities targeting excessive alcohol consumption 2) To assess their skills- acquired through self-assessment of their own alcohol consumption	Before-after intervention study	Teaching workshop (mode of delivery unclear)	B)Lack of knowledge of what hazardous drinking is and how to use the tools F)Active learning through self-assessment in using the tool they would use in clinical practice with placement.	Pre- intervention- 24.1% knew the concept of a hazardous drinker, increased to 95.8% post. The prevalence of hazardous drinking in the student sample as a whole was identified as 43.4%.

## Sheet: Physical Activity
Author, year	Country	Journal	Aim	Methodology	Type of Intervention	Key Findings

## Sheet: Nutrition
Author, year	Country	Journal	Sample Size	Aim	Methodology	Type of Intervention	Barriers (B) and Facilitators (F)	Key Findings
Mancin et al, 2024	Italy	Teaching and Learning in Nursing	N=66	To evaluate the nutritional knowledge of first-year nursing students before and after the administration of a clinical nutrition learning module using active teaching methodologies	A cross-sectional observational study	4 hours face to face teaching and 2 hours clinical discussions using interactive assessment systems	F) The use of an Audience Response System (ARS) may encourage students who would be reluctant to speak out in class to participate as the answers given are anonymised.	There was an increase in nutritional knowledge of the sample of students considered.
Thang et al, 2023	USA	Nutrients	N=75 of which N=37 nursing students	To investigate the impact of the Upstream Obesity Solutions (UOS) program on the knowledge acquisition, attitudinal shifts and practical application of healthcare trainees pertaining to nutrition education, lifestyle habits and culinary skills.	Cross-sectional descriptive study	Blended learning methods Lectures face to face, self study and kitchen experiences.	F)Interactions with interdisciplinary faculty members may have contributed to observed self-perceived improvements in cooking skills and nutrition literacy among learners. The variety of learning methodologies the program comprised of.	Confidence in knowledge about obesity and confidence in counselling about obesity significantly improved. General knowledge about obesity significantly improved for nursing students. Nursing students had statistically significant improvement in days consuming at least 5 servings of fruit and vegetables post intervention.
Zagamir et al, 2023	Kingdom of Saudi Arabia	Libyan Journal of Medicine	N=250	Evaluate the efficiency of an intervention study on nursing students’ knowledge and practices regarding nutrition and dietary habits.	Quasi-experimental pre-post design without a control group	4 hours training per group- mode of delivery not specified	B)How students get their information on nutrition is a barrier as the prevalence is social media whereby the information may not be correct or reliable. Nursing as a course can be busy and stressful and students can adopt poor dietary habits as away from the home environment and physical exercise may decrease due to schedules. F) Increasing knowledge and engaging in positive behaviours as an unde…	Main sources of knowledge and information- 64% social media, 18% TV and radio, 8% family and friends, 7% health campaigns and 3% health care providers. This highlights the critical need for reliable information sources and the significant impact that social media wields in respect of information sharing. Considerable increase in the total knowledge score on nutrition and food habits post interven…
Natour and Al-Tell, 2022	State of Palestine	Health Education Journal	N=106	How students received MYPlate, how they applied it, and whether changes in their dietary patterns based on the website were observable.	A cross-sectional study	As part of a compulsory course called pre-clinical nutrition. Method of delivery unclear.	B)MYPlate is a website so may not be accessible to all students. F) Students who already engage in physical activity, eat vegetables or are from higher income families display use of MYPlate and more nutritional awareness.	88.7% students were aware of the MYPlate application. 61.3% had used the app in their diet planning and found this easy to do. 72% had used it to plan their diet or find the number of calories they needed. 40% ate fruit and vegetables between meals. Use of MYPlate was not related to nutritional problems or the desire to increase or decrease weight.
Rosa- Castillo et al, 2022	Spain	Nurse Education Today	N=106	Improving students learning process and motivation	Cross-sectional, descriptive, observational study	Online via Instagram social media platform	B) Planning, preparing and executing and tracking the Instagram channel is time consuming for the staff involved. Risk of time management, social media addiction and exposure to negative content for students on social media. F) Accessible for students in their own chosen time. Once set up for staff can be adapted easily for use again.	71.7% of students agreed that participating helped them learn the content and that participating helped them consolidate what they had learned in class.
Holmberg et al, 2021	Sweden	Nurse Education Today	N=161	To describe undergraduate nursing students’ learning outcomes and important elements for their learning conducting a one-day food recording with a subsequent seminar.	A cross-sectional and descriptive student evaluation (mixed-methods, questionnaire and open ended qualitative complementary data)	An independent activity and consolidated as a face to face webinar.	B) The food dairy was a voluntary aspect of a mandatory course, therefore not all students participated. F)Students liked the active learning aspect. This was student led and experiential.	Increased understanding of the nutritional recommendations. Becoming more aware of their general dietary health and nutrients in different foods. Students had a higher pass rate of 96% in their examinations who attended the seminars in comparison to 71% who did not attend.

## Sheet: Multiple modifiable behaviours
Author, year	Country	Journal	Sample Size	Aim	Methodology	Modiable Behaviours	Type of Intervention	Barriers (B) and Facilitators (F)	Key Findings
Dong et al, 2023	China	Nurse Education today	N=87	Evaluate the delivery and the effectiveness of online cardiovascular health behavior modification training	Non-equivalent, quasi-experimental design to compare pre-and post-test results	Smoking, nutrition and physical activity	Online	B)Online lecture may be too passive in comparison to the addition of a practical role play. F)Online learning is not constrained by time or space.	Health Education competency and clinical decision making perception score were both higher post education sessions in both the control and intervention groups. Intervention group showed significantly higher difference in all aspects compared to the control group.
Perez-Rivas et al, 2023	Spain	BMC Nursing	N=2187	To determine the effectiveness of a learning strategy based on learning by doing and grounded in the nursing process, on the improvement of lifestyle in students of nursing	Quasi-experimental intervention over an 11 year period. Repeated measures carried out 3 months after the intervention	Smoking and Obesity	3 hours seminar with mandatory attendance 3 month intervention period	None cited	949 students were identified as having at least 1 risk factor 432 (19.8%) were smokers 517 were overweight (23.6%), 108 obese (4.9%) Reduction of smoking was the most successful intervention with 75 students stopping or reducing their smoking.
Chang and Chen, 2020	Taiwan	The Journal of Nursing Research	N=57	To explore the experiences and facilitators affecting health-promoting learning with reflective teaching in nursing students	An explorative study that used qualitative data analysis.	Physical Activity, Nutrition and Hydration	9 weeks delivered classroom teaching and 4 week reflective activity for the students	B)Easier said than done Forming a habit Goals that are too ambitious Lack of motivation or support F)Students supporting one another Use of technology to support and motivate The joy in completing the behaviour Adjusting the goals after one week to see if there were achievable and make incremental goals	Regular exercise was the most often cited, followed by a balanced and healthy diet and then daily water intake. 3 themes developed 1) Easier said than done 2) Compromise and adjustment 3) Continuation of health Behaviours
Fontaine and Cossette, 2021	Canada	Nurse Education Today	N=67	To evaluate an asynchronous adaptive e-learning program based on the Theory of Planned Behaviour, Cognitive Load Theory and the concept of engagement compared to a knowledge based standardised e-learning program to increase nurses’ and nursing students’ intentions to provide brief counselling.	A two group, single blind, randomised controlled trial	Smoking and Nutrition	Asynchronous e-learning	B)The experimental group program entailed clinical staff outlining how to overcome the barriers of brief counselling and this may have drawn attention to them. Participation in the e-learning was not mandatory Less clinical experience of nursing students may impede provision of brief counselling. F)Asynchronous	Statistically significant increase from baseline to follow up scores for intention to provide brief counselling in both groups. Both e-learning programs influenced beliefs and behavioural control similarly regardless of the additional adaptive content.
Nevins et al, 2018	USA	Journal of Holistic Nursing	N=21 pre-survey and 12 post survey	To explore strategies used to address the exercise and hydration needs of baccalaureate nursing students.	A descriptive, quantitative design	Physical Activity and Hydration	Intervention strategies were presented through e-mail and flyers to students	B)Academic workload, personal life demands, varied health care goals of students and inconsistent peer leader or faculty support. F)Increased awareness may be achieved through use of familiar, popular devices such as water bottles or pedometers.	Positive trend toward exercise and a statistically significant increase in water consumption from pre-post survey.
Wills and Kelly, 2017	United Kingdom	Nurse Education today	N=244 first time point N=302 second time point N=96 final wave 41 participants completed all 3 time points	Explore the health of student nurses, whether training effects their health over time and what might help them to maintain a healthier lifestyle.	Before and after study with a single cohort of students	Physical activity, smoking, nutrition and alcohol	3 different interventions 1) 1 hour educational session 2) Pulse accelerometers and a virtual learning environment to log steps 3) An online wellness tool for personal goal setting	B)Project was voluntary so those who participated may be more health conscious or healthier at baseline hence the participation. Clinical placement and the stress of adapting to shiftwork or the role of the nurse. F)Incorporating the intervention into the curriculum. Healthy environments at university- environmental supports such as subsidised gyms and a healthy eating canteen.	No significant change in self-rated health amongst participants over the course of the study. 45% of participants at point 3 reported that their health had got worse since they started their training. The effects of placements on participants health in relation to stress, lack of time and irregular routine lessoned over the course of study. A decline in smoking- 18% point 1 and 12% point 3 was re…
Kara, 2015	Turkey	Nurse Education today	N=108	To examine the long term effect of the educational intervention on improving the health behaviours of Turkish female baccalaureate students	A quasi-experimental study with one group pre and post test and a 3 year follow up.	Physical Activity and nutrition	Theoretical courses and practical training	F)Attendance at the 4 week course was mandatory	The educational intervention showed a significant effect on the overall health behaviours of the nursing students. Students showed some improvements in the exercise, nutrition and stress management scores at post intervention.
McSharry and Timmins, 2016	Ireland	Nurse Education today	N=110 total N=49 nursing students	To evaluate the impact of the inclusion of a newly developed health and wellbeing course	A quasi-experimental pre-post test quantitative study	Physical Activity and Nutrition	Face to face theoretical and practical workshops	B) Can be difficult to receive nutrition advice from a nurse who themselves is overweight. Nursing students are disadvantaged in being able to engage with university provided exercise and health facilities. F)Developing peer, classroom and online support structures that support students during a turbulent time.	Study showed that all students gained weight in their first year at university. Intervention group (Nursing students) showed significantly significant improvement in psychological wellbeing between pre and post intervention.
Hsiao et al, 2005	Taiwan	Public Health Nursing	N=65	To develop a teaching course on health promotion for nursing students and examine the effects of the course	Pre-test post-test questionnaire with a content analysis on the written reports of the students	Physical Activity, Nutrition and Smoking	Classroom lectures	B)Students focused on the physical aspects only as opposed to a holistic approach which is found in nursing care. F) Report recording behaviour change added accountability, input weekly from the instructor encouraged and motivated.	Health promotion behavior showed a significant difference between pre-test and post test questionnaires. For the change in behaviour most students chose exercise behaviour (40%), following by eating behaviours (20%).

## Sheet: Smoking
Author, year	Country	Journal	Sample Size	Aim	Methodology	Type of Intervention	Barriers (B) and Facilitators (F)	Key Findings
Shin and Lee, 2023	South Korea	Healthcare	N=67	To contribute to the development of smoking cessation counseling educational content that can be used for undergraduate nursing curricula.	Quasi-experimental study design	Multi-modal dependent on group allocated. Lecture, online video and peer role-play.	B)Nursing students who smoke are less likely to be perceived as role models for patient smoking cessation than nonsmoking nursing students. F)Role play as a method of smoking cessation delivery had the highest increase in attitudes towards smoking, therefore active learning methods are required alongside passive	Attitude, self-efficacy and intention to deliver smoking cessation intervention increased across all 3 groups.
Lee and Yunhee, 2022	South Korea	Korean Academic Society of Nursing Education	N=52	To apply a flipped learning-based quit smoking intervention education program for nursing students and to verify its effects	Quasi-experimental study with a pre-posttest non-equivalent control group	Real time video classes via Zoom and face to face classes	B)The length of time between pre-class learning and in-class activities. F) Convenient for students to take online lectures at any time and class activities were more active.	The intervention group had a statistically significant difference- showing a greater degree of beliefs about the health benefits of quitting smoking and attitudes towards quitting.
Zhang et al, 2021	China	Tobacco Induced Diseases	N=289 all 3 parts of questionnaire	To assess the impact on the knowledge, attitudes and self-efficacy, as well as the behaviours of nursing students for assisting patients in quitting smoking	A one-group study design	2 hours didactic lecture, 2 hours online learning and 2 hours simulation	B)Lack of knowledge of how to engage with patients on smoking cessation. F)Blended learning delivery of the resource Scenarios used in the simulation case studies were reflective of what is encountered by the students in real life clinical practice	Significant improvement in knowledge of tobacco cessation post intervention, self-efficacy and delivery of interventions whilst in clinical practicum.
La Torre et al, 2019	Italy	Journal of Preventative Medicine and Hygiene	N=365	1)To evaluate the effectiveness of the course to change smoking status of students attending the course 2) To do a quantitative and qualitative analysis of the course through the comments and opinions that students expressed about it.	An experimental study, a pre-post design with a single group.	Online	B)Students commented on the length of the course as a barrier. Lack of contact with university faculty due to online nature of the course. F) Online delivery is convenient. Good content and essential message of smoking cessation.	161 (44.1%) students were classified as smokers, decreased to 141 post the intervention (38.9%). 11.8% stopped smoking and 7.5% tried to stop. Nursing students were the most prevalent group of smokers.
Hamedah et al, 2018	Bahrain	BMC Medical Education	N=121 nursing students	To assess the impact of an educational intervention on the health of professional students’ knowledge about Waterpipe Tobacco Smoking and the health effects associated with it.	Quasi experimental study	Video and a lecture	B) Lack of embedded teaching about WTS in the nursing curriculum. Students were found to have gained their information most frequently from social media on WTS so this intervention ensures expert teaching	There was an increase of 12.9% in intention to quit smoking following the intervention.
Choi et al, 2018	South Korea	Osong Public Health and Research Perspectives	N=44	To evaluate whether a smoking cessation intervention education program based on blended learning, was effective in improving nursing students perceived competence and motivation	A quasi experimental design, using a pre-post test control group	Intervention group- E-learning program and face to face classroom teaching	B)Lack of knowledge and inexperience concerning performance of a smoking cessation intervention	Intervention group showed significant improvements in nursing students autonomous motivation, controlled motivation and perceived competence in performing a smoking cessation interventions
Schwindt et al, 2016	USA	Journal of Nursing Education	N=134	1) Students will report a greater increase in perceived competence to engage in tobacco cessation interventions with patients with mental illness who have received an ADT based education programme in addition to receiving standard tobacco content only 2) Students will report a greater increase in intrinsic motivation to engage in tobacco cessation interventions	Randomised control group design	Intervention group online and face to face	F)Students may have developed the values and beliefs of their mentors/faculty as the importance of the training and study itself identified that smoking cessation was important	The intervention group perceived themselves as significantly more competent to engage in tobacco cessation training. Motivation was not significantly different between groups.
Schwindt et al, 2016	USA	Archives of Psychiatric Nursing	N=7	Explore student perceptions of the tobacco education intervention	Qualitative audiotaped focus groups	Online and face to face	None cited	3 themes developed 1) Gaining new knowledge and applying to practice, 2)Using a non-judgmental and empathetic approach to care and 3) Recommendations for curricular change.
Shishani et al, 2013	USA	Nurse Education Today	N=110	To examine the effect of an evidence-based smoking cessation educational program on senior nursing students’ perceptions and self-confidence in their ability to help smokers quit.	Pre-post test survey	Online and practical face to face simulation	B)The use of the online program was not monitored and so could not be certain all students completed program. F)Students find online learning convenient and flexible.	Significant gain in knowledge with 70% students expecting to use the program in their work with patients. Significance in 4/5 aspects of the 5As. Lack of confidence was identified in asking patients if they were smokers.
Sohn et al, 2012	South Korea	Nurse Education Today	N=21	1) to describe nursing students’ experience, attitude and perceived barriers of smoking cessation intervention 2) to describe a simulation-based training of smoking cessation intervention 3) to evaluate its effectiveness on nursing students self-efficacy in performing smoking cessation intervention	One group quasi-experimental study	Face to face lecture and simulation	B)Lack of skills and knowledge of smoking cessation, nurses own smoking and patients lack of interest in smoking cessation. Smoking in South Korea is considered part of male culture and is often a hard topic for nurses (who are mostly female) to discuss with male patients. F)Teaching method of simulation- allows building communication skills in a safe environment and allows facilitator to highly …	Self- efficacy significantly improved post intervention. 20 % students had the opportunity to practice smoking intervention in practice despite encoutering patients who smoke on a weekly basis
Butler et al, 2009	USA	Journal of Nursing Education	N=178	1) Pilot test the intervention and the survey instrument (cohort 1) 2)whether participation in the program would increase skill, confidence, knowledge and perception of how active a role nursing should take in promoting cessation 3) would 6 hours participation have greater effect than 2 hours 4) examine the relationship between participant smoking status and study outcomes	A quasi-experimental design with two cohorts of nursing students	Didactic lecture for all students and interactive practice intervention group	B)6 hours session perceived as ‘too long’ by students. Smoking as a behaviour amongst students may impede their confidence in delivering smoking cessation interventions to patients F) More hands on activities for learning.	Students improved significantly in skill, confidence and knowledge in boths groups showing no difference in the 6 hour or 2 hour sessions.
